# Supplementary material for: Changes in precipitation and atmospheric N deposition affect the correlation between N, P and K but not the coupling of water-element in Haloxylon ammodendron
Source: PLoS One. 2021 Oct 22;16(10):e0258927. doi: 10.1371/journal.pone.0258927 (PMC8535465; doi:10.1371/journal.pone.0258927)
Supplement: S1 Dataset — (XLSX) [file pone.0258927.s002.xlsx]

## Sheet: DS01
DS01 The N, P, K contents of H. ammodendron
Identifier	N(mg/g)	K(mg/g)	P(mg/g)
W0N0-1	17.7766	22.2237	0.899172
W0N0-2	18.3752	27.9046	1.03861
W0N0-3		26.5426	1.59263
W0N0-4	27.4112	25.6309	1.31196
W0N1-1
W0N1-2	30.1827	25.3744	1.57052
W0N1-3	27.3245	26.8626	1.14287
W0N1-4	30.6844	39.7649	1.40744
W0N2-1	21.3897	21.9461	1.12339
W0N2-2	18.8848	15.4837	0.928117
W0N2-3	18.8743	19.7848	0.933338
W0N2-4	24.8454	21.9648	1.22106
W1N0-1	21.5475	26.6036	1.11984
W1N0-2	19.3462	19.9999	1.22607
W1N0-3	20.4964	15.8546	0.729975
W1N0-4	17.4027	25.9387	1.04216
W1N1-1	22.4491	19.3142	1.04318
W1N1-2	21.7126	17.2705	1.0719
W1N1-3	27.8491	16.5794	0.954382
W1N1-4	19.7098	13.9778	0.841165
W1N2-1	20.5271	20.7919	1.15529
W1N2-2	24.5783	30.9967	1.35945
W1N2-3	22.6314	21.6911	1.06891
W1N2-4	25.9088	18.6597	1.14941
