# Supplementary material for: Changes in precipitation and atmospheric N deposition affect the correlation between N, P and K but not the coupling of water-element in Haloxylon ammodendron
Source: PLoS One. 2021 Oct 22;16(10):e0258927. doi: 10.1371/journal.pone.0258927 (PMC8535465; doi:10.1371/journal.pone.0258927)
Supplement: S2 Dataset — (XLSX) [file pone.0258927.s003.xlsx]

## Sheet: Sheet1
DS02 The photosynthetic rate (A), stomatal conductance (gs) and transpiration rate (E) in H. ammodendron
ID	A	gs	E
W0N0-1	22.785
W0N0-1	22.785
W0N0-1	22.8699
W0N0-1	22.7003
W0N0-1	22.6116
W0N0-1	22.6764
W0N0-1	22.6508
W0N0-1	22.8464
W0N0-1	22.8112
W0N0-1	22.92
W0N0-2	35.3869	0.169744	4.96579
W0N0-2	35.3869	0.169744	4.96579
W0N0-2	35.3945	0.169966	4.9703
W0N0-2	35.0015	0.172393	5.03693
W0N0-2	35.0269	0.175531	5.12352
W0N0-2	34.7265	0.18008	5.2503
W0N0-2	35.1666	0.18522	5.39335
W0N0-2	35.1666	0.18522	5.39335
W0N0-2	35.075	0.189753	5.51934
W0N0-2	34.6426	0.194338	5.64755
W0N0-3	19.7955	0.1105	3.41742
W0N0-3	19.7256	0.109959	3.40074
W0N0-3	19.7028	0.109909	3.39832
W0N0-3	19.6275	0.11013	3.40369
W0N0-3	19.4374	0.110966	3.42764
W0N0-3	19.2958	0.112173	3.46382
W0N0-3	19.1983	0.113737	3.51054
W0N0-3	19.0342	0.115514	3.5635
W0N0-3	18.7788	0.117384	3.61954
W0N0-3	18.7182	0.11929	3.67618
W0N0-4	20.4466	0.143328	4.08304
W0N0-4	20.492	0.142214	4.05291
W0N0-4	20.4612	0.141183	4.02544
W0N0-4	20.4612	0.141183	4.02544
W0N0-4	20.5144	0.140204	4.00006
W0N0-4	20.4297	0.139161	3.97323
W0N0-4	20.5329	0.138196	3.94812
W0N0-4	20.5371	0.137287	3.92473
W0N0-4	20.38	0.136669	3.90788
W0N0-4	20.3395	0.136326	3.89819
W0N1-1	21.0601	0.167716	4.97502
W0N1-1	21.1818	0.167116	4.9564
W0N1-1	21.5125	0.165873	4.92829
W0N1-1	21.0466	0.165018	4.90301
W0N1-1	21.1049	0.163668	4.87833
W0N1-1	21.4446	0.162498	4.85502
W0N1-1	21.5359	0.161684	4.83029
W0N1-1	21.4168	0.161245	4.81647
W0N1-1	21.419	0.161066	4.81099
W0N1-1	21.1644	0.161087	4.81292
W0N1-2	29.5691	0.190056	5.44496
W0N1-2	28.8071	0.190041	5.44326
W0N1-2	29.2977	0.189788	5.43594
W0N1-2	29.7442	0.189612	5.4305
W0N1-2	29.9017	0.189575	5.42961
W0N1-2	29.8427	0.189856	5.43763
W0N1-2	29.4368	0.190825	5.46353
W0N1-2	29.4394	0.191933	5.49337
W0N1-2	29.4418	0.193212	5.52732
W0N1-2	29.7974	0.194119	5.55175
W0N1-3	23.2233	0.182635	5.4182
W0N1-3	23.2233	0.182635	5.4182
W0N1-3	23.21	0.183095	5.43313
W0N1-3	23.21	0.183095	5.43313
W0N1-3	23.21	0.183095	5.43313
W0N1-3	23.3422	0.183104	5.43336
W0N1-3	23.3254	0.183144	5.43446
W0N1-3	23.3254	0.183144	5.43446
W0N1-3	22.962	0.182499	5.41718
W0N1-3	22.9343	0.181899	5.40067
W0N1-3	22.9343	0.181899	5.40067
W0N1-3	23.1285	0.181355	5.38581
W0N1-3	23.0127	0.180474	5.36152
W0N1-3	23.0127	0.180474	5.36152
W0N1-3	23.9131	0.176995	5.28749
W0N1-3	24.2849	0.176802	5.28481
W0N1-3	24.0758	0.176578	5.27959
W0N1-3	24.0758	0.176578	5.27959
W0N1-3	23.914	0.176183	5.26859
W0N1-3	23.609	0.175253	5.24121
W0N1-4	21.6742	0.142155	4.54568
W0N1-4	21.6883	0.141614	4.52786
W0N1-4	21.8152	0.141334	4.51837
W0N1-4	21.9442	0.14098	4.50643
W0N1-4	22.0785	0.140866	4.50172
W0N1-4	22.0033	0.140555	4.49203
W0N1-4	21.9104	0.140591	4.4924
W0N1-4	21.6833	0.140762	4.49702
W0N1-4	21.6958	0.141251	4.5117
W0N1-4	21.8468	0.142015	4.53509
W0N2-1	21.1011	0.157969	4.77591
W0N2-1	21.1519	0.156481	4.75379
W0N2-1	21.0602	0.155796	4.74846
W0N2-1	21.2289	0.155312	4.73596
W0N2-1	21.2289	0.155312	4.73596
W0N2-1	21.1525	0.154556	4.71607
W0N2-1	21.2642	0.15341	4.68369
W0N2-1	21.4006	0.151858	4.63943
W0N2-1	21.4825	0.148243	4.53413
W0N2-1	21.7089	0.140653	4.30917
W0N2-2	18.5718	0.100554	3.13653
W0N2-2	18.6859	0.0998831	3.11437
W0N2-2	18.6859	0.0998831	3.11437
W0N2-2	18.6281	0.0996831	3.09704
W0N2-2	18.4946	0.0995017	3.08998
W0N2-2	18.4946	0.0995017	3.08998
W0N2-2	18.4262	0.0997494	3.09436
W0N2-2	18.4766	0.0999134	3.0972
W0N2-2	18.7506	0.100132	3.1038
W0N2-2	18.7506	0.100132	3.1038
W0N2-3	20.8994	0.192173	5.8452
W0N2-3	20.4949	0.195745	5.95159
W0N2-3	20.9741	0.200175	6.08133
W0N2-3	20.7362	0.204559	6.21104
W0N2-3	20.7647	0.208285	6.32134
W0N2-3	20.7543	0.212031	6.43175
W0N2-3	20.4701	0.214348	6.50043
W0N2-3	20.2758	0.215532	6.53685
W0N2-3	20.1629	0.215322	6.53299
W0N2-3	19.9751	0.21206	6.44197
W0N2-4	22.1215	0.140462	4.14772
W0N2-4	23.265	0.146705	4.32708
W0N2-4	23.265	0.146705	4.32708
W0N2-4	23.8342	0.159162	4.6723
W0N2-4	24.341	0.164802	4.83118
W0N2-4	24.341	0.164802	4.83118
W0N2-4	25.0033	0.168968	4.94835
W0N2-4	25.0048	0.17204	5.03582
W0N2-4	25.2582	0.1737	5.0844
W0N2-4	25.0853	0.173112	5.06847
W1N0-1	30.9806	0.184725	5.38358
W1N0-1	30.9806	0.184725	5.38358
W1N0-1	31.0243	0.186249	5.42644
W1N0-1	31.0243	0.186249	5.42644
W1N0-1	31.0103	0.187437	5.46037
W1N0-1	31.1647	0.188174	5.48173
W1N0-1	31.0306	0.188064	5.47896
W1N0-1	30.8712	0.187547	5.46464
W1N0-1	30.7942	0.186614	5.43931
W1N0-1	30.9144	0.185526	5.40909
W1N0-2	38.8463	0.299564	8.22423
W1N0-2	38.8463	0.299564	8.22423
W1N0-2	38.7401	0.301637	8.27371
W1N0-2	38.8345	0.303505	8.31896
W1N0-2	38.9035	0.305373	8.36376
W1N0-2	38.9463	0.306902	8.40039
W1N0-2	39.0979	0.30799	8.42752
W1N0-2	39.3486	0.308478	8.448
W1N0-2	39.0574	0.307965	8.47097
W1N0-2	38.8792	0.308024	8.48782
W1N0-3	15.1212	0.121508	3.637
W1N0-3	15.1298	0.121141	3.62338
W1N0-3	15.0593	0.120702	3.60928
W1N0-3	15.0284	0.120131	3.59338
W1N0-3	15.0018	0.119548	3.57699
W1N0-3	15.0116	0.119085	3.56224
W1N0-3	15.0133	0.118542	3.54441
W1N0-3	14.9213	0.118421	3.54153
W1N0-3	14.9421	0.118456	3.54383
W1N0-3	14.8932	0.118437	3.54342
W1N0-4	12.608	0.102597	3.26547
W1N0-4	12.844	0.10316	3.28231
W1N0-4	12.5314	0.103852	3.30437
W1N0-4	12.2731	0.104275	3.31752
W1N0-4	12.2376	0.104509	3.32383
W1N0-4	12.2376	0.104509	3.32383
W1N0-4	12.1444	0.104111	3.31179
W1N0-4	12.1108	0.103276	3.28606
W1N0-4	12.2611	0.101762	3.23782
W1N0-4	12.4008	0.0994754	3.16609
W1N1-1	21.543	0.133224	4.01069
W1N1-1	21.884	0.133833	4.02903
W1N1-1	21.884	0.133833	4.02903
W1N1-1	21.98	0.13495	4.06066
W1N1-1	21.4434	0.136179	4.0964
W1N1-1	21.341	0.137969	4.14851
W1N1-1	21.341	0.137969	4.14851
W1N1-1	21.5249	0.139439	4.19128
W1N1-1	21.5329	0.140734	4.22815
W1N1-1	21.8582	0.141072	4.2378
W1N1-2	21.5422	0.124463	3.58291
W1N1-2	21.7028	0.12375	3.56323
W1N1-2	21.9011	0.123045	3.5421
W1N1-2	22.0464	0.12186	3.52431
W1N1-2	22.1656	0.120798	3.50899
W1N1-2	22.5104	0.119096	3.49
W1N1-2	22.464	0.117298	3.46484
W1N1-2	22.3281	0.11622	3.43374
W1N1-2	22.2618	0.114083	3.4076
W1N1-2	22.2575	0.112293	3.38885
W1N1-3	25.992	0.22285	6.54295
W1N1-3	26.1498	0.222359	6.53163
W1N1-3	26.4404	0.222169	6.52751
W1N1-3	26.2071	0.221221	6.50225
W1N1-3	26.4597	0.220144	6.47352
W1N1-3	26.3845	0.219244	6.4478
W1N1-3	26.3845	0.219244	6.4478
W1N1-3	26.2799	0.218577	6.42835
W1N1-3	26.5783	0.217241	6.38931
W1N1-3	26.2805	0.21607	6.35627
W1N1-4	14.6819	0.0991984	3.0375
W1N1-4	14.7879	0.0989423	3.02935
W1N1-4	14.6311	0.0987509	3.02327
W1N1-4	14.6958	0.0981884	3.00627
W1N1-4	14.6958	0.0981884	3.00627
W1N1-4	14.3927	0.0975011	2.98558
W1N1-4	14.4128	0.0965916	2.95804
W1N1-4	14.2892	0.0954639	2.92449
W1N1-4	14.4197	0.0943606	2.89166
W1N1-4	14.4397	0.0935636	2.86738
W1N2-1	22.5084	0.114062	3.53356
W1N2-1	22.3763	0.114673	3.55253
W1N2-1	22.1277	0.11586	3.59237
W1N2-1	21.9322	0.118356	3.66952
W1N2-1	21.4901	0.119873	3.71536
W1N2-1	21.4593	0.121245	3.75724
W1N2-1	21.1065	0.122992	3.80983
W1N2-1	21.0867	0.126612	3.92046
W1N2-1	20.8248	0.12851	3.97869
W1N2-1	20.5328	0.130606	4.04275
W1N2-2	19.0361	0.12465	4.03248
W1N2-2	19.0435	0.124574	4.03029
W1N2-2	19.1231	0.124217	4.0193
W1N2-2	19.0828	0.124334	4.0237
W1N2-2	19.4411	0.124451	4.02683
W1N2-2	19.3299	0.124449	4.02617
W1N2-2	19.5617	0.124348	4.02275
W1N2-2	19.4922	0.123983	4.0109
W1N2-2	19.9246	0.123862	4.00716
W1N2-2	19.8542	0.123279	3.98878
W1N2-3	30.7225	0.242329	6.79765
W1N2-3	30.3171	0.246676	6.91516
W1N2-3	30.0154	0.250628	7.02274
W1N2-3	29.9918	0.253353	7.0981
W1N2-3	30.0224	0.254628	7.13378
W1N2-3	30.1546	0.254906	7.14409
W1N2-3	30.1127	0.254565	7.13879
W1N2-3	30.1687	0.253897	7.12404
W1N2-3	30.6284	0.253372	7.11202
W1N2-3	30.9212	0.253091	7.10689
W1N2-4	15.8499	0.141022	4.51254
W1N2-4	16.0258	0.138558	4.43442
W1N2-4	15.2553	0.141786	4.53505
W1N2-4	15.2553	0.141786	4.53505
W1N2-4	15.3323	0.144215	4.61127
W1N2-4	14.9722	0.146775	4.69107
W1N2-4	14.9722	0.146775	4.69107
W1N2-4	14.9957	0.148695	4.7522
W1N2-4	14.9163	0.149778	4.78748
W1N2-4	15.0595	0.149955	4.7945
