# Supplementary material for: Changes in precipitation and atmospheric N deposition affect the correlation between N, P and K but not the coupling of water-element in Haloxylon ammodendron
Source: PLoS One. 2021 Oct 22;16(10):e0258927. doi: 10.1371/journal.pone.0258927 (PMC8535465; doi:10.1371/journal.pone.0258927)
Supplement: S3 Dataset — (XLSX) [file pone.0258927.s004.xlsx]

## Sheet: Sheet1
DS03 The soil total N (STN), soil total P (STP) and soil Olsen-P (SOP)
Id	STN(mg/g)	STP(mg/g)	SOP(mg/kg)
W0N0-1	0.317	0.112573	12.1075
W0N0-2	0.535	0.0723461	14.7962
W0N0-3	0.535	0.0415313	21.2142
W0N0-4	0.225	0.0125296	9.33218
W0N1-1	0.545	0.0806255	68.3088
W0N1-2	0.37	0.0758001	18.2654
W0N1-3	0.763	0.0115074	12.3677
W0N1-4	0.658	0.067874	11.5004
W0N2-1	0.549	0.113263	24.4232
W0N2-2	0.977	0.128619	22.3417
W0N2-3	0.845	0.0122307	14.9696
W0N2-4	0.505	0.0242106	37.8664
W1N0-1	0.712	0.084451	16.7042
W1N0-2	0.698	0.0349478	20
W1N0-3	0.749	0.0378457	14.1023
W1N0-4	0.396	0.0770684	15.2298
W1N1-1	0.581	0.0804007	19.1327
W1N1-2	0.549	0.0261395	22.6019
W1N1-3	0.541	0.0466184	10.8066
W1N1-4	0.996	0.0592243	18.6123
W1N2-1	0.905	0.10073	19.7398
W1N2-2	0.619	0.0310839	16.4441
W1N2-3	0.55	0.0266929	31.6219
W1N2-4	0.54	0.0530772	10.8933
